# Supplementary material for: Determining the dynamics of influenza transmission by age
Source: Emerg Themes Epidemiol. 2014 Mar 21;11:4. doi: 10.1186/1742-7622-11-4 (PMC3997935; doi:10.1186/1742-7622-11-4)
Supplement: Additional file 3: Figure S1 — Smoothed distribution to reflect potential rates of healthcare seeking behavior and/or case-reporting by age. [file 1742-7622-11-4-S3.zip]

Archive with 1 entries (1 files):
- 4124186011200027_add3.eps
